# Supplementary material for: Water-Use Efficiency of Co-occurring Sky-Island Pine Species in the North American Great Basin
Source: Front Plant Sci. 2021 Dec 3;12:787297. doi: 10.3389/fpls.2021.787297 (PMC8678526; doi:10.3389/fpls.2021.787297)
Supplement: Supplementary file 1 [file Data_Sheet_1.zip]

Archive with 1 entries (1 files):
- Liu et al. 2021 Supplement..docx
